# Supplementary material for: Vancomycin eliminates gut deoxycholic acid, restoring ER proteostasis in ILC2s and relieving colitis
Source: JCI Insight. 2026 Apr 8;11(7):e197470. doi: 10.1172/jci.insight.197470 (PMC13134711; doi:10.1172/jci.insight.197470)
Supplement: Supporting data values [file jciinsight-11-197470-s223.xlsx]

## Sheet: Figure 1
Figure 1																		# of independent experiments:
A.	Weight (%)	H2O						Van										6
	0	100	100	100	100	100	100	100	100	100	100	100	100
	1	101.835	99.5516	99.1379	101.288	100.909	101.322	100.844	100.844	103.571	102.174	101.77	102.222
	2	102.752	100.448	100.862	103.433	101.818	102.643	102.532	101.688	103.571	102.609	102.655	101.778
	3	100	100.897	99.569	103.004	105	102.643	102.11	102.532	102.679	103.043	102.655	102.222
	4	101.376	100.897	102.586	103.863	104.545	104.846	102.532	101.266	102.232	101.739	103.982	102.222
	5	95.2477	100.928	98.8448	100.708	96.3636	101.322	102.11	100.844	97.3214	97.8261	100.442	100.444		Unpaired t test	0.4896
	6	91.7431	89.6861	93.9655	93.5622	90.9091	95.5947	100	97.0464	93.75	93.4783	95.1327	99.5556		Unpaired t test	0.0233
	7	84.8624	81.6143	86.2069	86.6953	83.6364	88.1057	98.7342	94.9367	89.2857	88.2609	93.8053	97.3333		Unpaired t test	0.0015
	8	82.1101	78.0269	84.4828	84.1202	77.7273	88.1057	99.1561	96.2025	90.1786	86.9565	96.4602	100.444		Unpaired t test	0.001
	9	82.1101	76.6816	84.4828	84.1202	75.9091	83.7004	103.376	97.0464	91.5179	93.4783	100.442	103.556		Unpaired t test	<0.0001
	10	83.945	77.13	86.2069	85.8369	78.6364	84.5815	103.797	97.0464	94.1964	95.6522	100.442	103.556		Unpaired t test	<0.0001
C.	Colon length (cm)																	6
	H2O	Van
	7	8.1
	7	8.8
	7.8	8.4
	7.7	8.2
	7.6	8.5
	7.5	8.15
	Unpaired t test	0.0004
E.	Histology score																	6
	H2O	Van
	7	5
	7	3
	6	4
	8	3
	8	3
	9	4
	Unpaired t test	<0.0001
G.	DCA (ng/g fecus)																	6
	H2O	Van
	106.25	0.17078
	121.535	0.174903
	59.1398	0.166478
	112.092	0.119183
	94.1772	0.162542
	152.677	0.161759
	Unpaired t test	<0.0001
H.	DCA (ng/g tissue)																	6
	H2O	Van
	6.94872	0.994
	6.91358	1.3375
	6.50926	0.896552
	7.91892	1.07424
	8.55714	1.58214
	5.07407	1.565
	Unpaired t test	<0.0001
I.	Weight (%)	Day 0	Day 1	Day 2	Day 3	Day 4	Day 5	Day 6	Day 7	Day 8	Day 9	Day 10
	NCD	100	102.521	101.681	102.941	97.0588	95.3782	87.8151	84.0336	83.1933	82.7731	82.7731
		100	100.803	102.41	102.41	100.402	95.1807	88.3534	80.3213	75.502	72.2892	71.8876
		100	101.509	102.642	101.509	96.9811	96.9811	89.8113	86.7925	82.2642	81.8868	81.5094
		100	101.422	102.37	102.37	97.1564	96.2085	86.7299	80.5687	76.7773	75.3555	75.8294
		100	101.316	103.07	101.316	100.877	104.246	88.5965	88.1579	83.3333	85.9649	86.8421
		100	101.316	103.07	101.316	100.877	103.246	88.5965	88.1579	83.3333	85.9649	86.8421
	Van	100	100.917	101.835	99.5413	97.2477	91.7431	89.4495	87.156	92.2018	93.578	100
		100	100.455	103.182	104.091	102.273	100.455	98.1818	90.9091	93.1818	98.1818	101.818
		100	101.364	101.818	101.818	104.545	103.636	99.0909	90.9091	90.4545	90.4545	92.7273
		100	96.6805	99.5851	98.3402	100	101.245	98.3402	97.9253	95.0207	97.0954	101.66
		100	100	100.87	102.609	102.174	98.6957	94.7826	87.8261	87.3913	88.6957	94.3478
		100	100.881	101.762	100.881	101.762	96.4758	90.3084	86.7841	86.7841	88.1057	93.3921
	Van+DCA	100	101.422	102.37	102.37	97.1564	96.2085	86.7299	80.5687	76.7773	75.3555	75.8294
		100	100.803	102.41	102.41	100.402	95.1807	88.3534	80.3213	75.502	72.2892	71.8876
		100	100.444	100.889	103.12	102.222	94.6667	88.8889	81.3333	75.1352	72	73.3333
		100	94.9541	98.1651	99.0826	97.7064	98.1651	91.2844	83.4862	83.0275	81.6514	82.5688
		100	100.909	101.364	103.182	99.5455	90.9091	87.2727	75.4545	74.5455	80	81.3636
		100	103.125	105.357	104.464	102.679	101.339	94.6429	89.2857	83.0357	79.4643	79.9107
							NCD vs. Van	NCD vs. Van	NCD vs. Van	NCD vs. Van	NCD vs. Van	NCD vs. Van
							Kruskal-Wallis test with Dunn's	One-way ANOVA with Tukey	One-way ANOVA with Tukey	Kruskal-Wallis test with Dunn's	One-way ANOVA with Tukey	One-way ANOVA with Tukey
							>0.9999	0.0046	0.0802	0.0515	0.0015	0.0001
							Van vs. Van+DCA	Van vs. Van+DCA	Van vs. Van+DCA	Van vs. Van+DCA	Van vs. Van+DCA	Van vs. Van+DCA
							Kruskal-Wallis test with Dunn's	One-way ANOVA with Tukey	One-way ANOVA with Tukey	Kruskal-Wallis test with Dunn's	One-way ANOVA with Tukey	One-way ANOVA with Tukey
							0.5279	0.0183	0.0074	0.0016	0.0001	<0.0001
K.	Colon length (cm)																	6
	NCD	Van	Van+DCA
	5.5	7.5	6.6
	6.1	8.5	6.65
	6.8	7.8	6.45
	6.4	8.4	6.4
	5.8	7.55	6.2
	6.8	8	6.2
	One-way ANOVA with Tukey
NCD vs. Van	<0.0001
	One-way ANOVA with Tukey
Van vs. Van+DCA	<0.0001
M.	Histology score																	6
	NCD	Van	Van+DCA
	9	6	10
	9	5	10
	8	7	10
	11	4	8
	9	4	10
	9	8	8
	Kruskal-Wallis test with Dunn's
NCD vs. Van	0.0212
	Kruskal-Wallis test with Dunn's
Van vs. Van+DCA	0.0082
O.	Truelove-Witts score																	4
	Before Van	After Van
	3	1
	2	1
	3	2
	3	1
	Paired t test	0.0138

## Sheet: Figure 2
Figure 2																		# of independent experiments:
A.	Weight (%)	H2O						Van										6
	0	100	100	100	100	100	100	100	100	100	100	100	100
	1	100.422	103.057	97.8903	97.3118	100.877	102.146	101.77	101.316	102.212	100.463	100.844	96.6805
	2	102.11	101.747	98.7342	99.4624	100.439	103.004	102.655	103.509	102.655	99.537	101.688	99.5851
	3	102.954	101.747	97.0464	100.538	98.2456	102.575	102.655	103.07	101.327	99.537	102.532	98.3402
	4	93.6709	103.057	97.4684	98.3871	98.6842	101.717	103.982	102.632	101.327	97.2222	101.266	100
	5	93.1392	97.3799	97.3418	98.1613	98.4912	102.571	100.442	99.1228	96.3451	84.9074	100.844	101.245		Unpaired t test	0.811
	6	85.2321	88.2096	80.1688	87.0968	92.1053	94.4206	85.1327	92.9825	90.5752	84.9074	97.0464	98.3402		Unpaired t test	0.2726
	7	79.7468	81.6594	74.2616	79.5699	83.3333	86.6953	89.8053	87.7193	86.9027	85.0741	94.9367	97.9253		Unpaired t test	0.0051
	8	75.1055	74.6725	73.8397	75.2688	75	83.691	93.4602	86.4035	87.115	86.7778	95.2025	95.0207		Unpaired t test	<0.0001
	9	74.2616	71.6157	71.73	71.5054	73.2456	79.3991	94.4425	87.7193	88.7699	87.2407	96.0464	96.4286		Unpaired t test	<0.0001
	10	75.9494	70.7424	75.5274	69.3548	72.807	78.97	94.4425	96.4912	90.2124	88.7037	97.0464	97.0954		Unpaired t test	<0.0001
C.	Colon length (cm)																	6
	H2O	Van
	7.25	8
	6.8	8.4
	7	7.5
	6.7	7.8
	6.5	8.2
	6.7	7.7
	Unpaired t test	<0.0001
E.	Histology score																	6
	H2O	Van
	11	9
	11	8
	10	8
	9	7
	11	7
	10	7
	Unpaired t test	0.0002
F.	Weight (%)	H2O						Van										6
	0	100	100	100	100	100	100	100	100	100	100	100	100
	1	100.426	99.5349	101.869	97.8261	101.455	99.6622	101.843	100.873	104.587	104.286	100.73	101.224
	2	101.277	99.5349	103.271	101.739	102.182	100	100.461	99.5633	102.752	104.762	98.9051	101.224
	3	98.2979	99.5349	103.738	99.1304	102.909	95.6081	99.0783	100	101.376	100.952	98.9051	102.857
	4	97.0213	99.0698	96.729	100	101.818	95.6081	92.6267	100.873	101.376	104.286	101.46	102.857
	5	93.1915	93.0233	93.4579	99.5652	96.1818	92.5676	85.7143	94.7598	97.2477	97.619	98.5401	95.9184		Unpaired t test	0.8948
	6	86.8085	87.4419	87.3832	92.1739	78.9091	85.8108	79.2627	87.3362	91.7431	89.0476	90.146	83.2653		Unpaired t test	0.8869
	7	84.2553	80	80.3738	86.9565	73.4545	77.3649	73.7327	79.9127	83.4862	85.7143	80.292	81.6327		Unpaired t test	0.8812
	8	71.4894	74.4186	76.1682	83.0435	72	74.6622	72.3502	77.2926	78.4404	78.0952	72.9927	75.5102		Unpaired t test	0.8152
	9	67.6596	71.6279	72.4299	78.6957	67.6364	72.6351	70.0461	71.179	72.9358	76.1905	68.9781	69.7959		Unpaired t test	0.8986
	10	67.234	70.6977	68.2243	77.3913	66.9091	71.6216	68.2028	67.2489	71.1009	72.381	67.5182	68.5714		Unpaired t test	0.5323
H.	Colon length (cm)																	6
	H2O	Van
	7.2	7.2
	7.5	7.05
	6.2	6
	6.3	6
	6	5.6
	6.5	6
	Unpaired t test	0.4137
J.	Histology score																	6
	H2O	Van
	12	12
	11	12
	12	12
	12	11
	12	12
	11	11
	Unpaired t test	>0.9999
K.		Areg+ ILC2s (%)	IL-5+ ILC2s (%)	IL-13+ ILC2s (%)														6
	NCD	14.2	32.33	53.5
		30	26.86	45.8
		28	27.61	42.9
		14.6	21.88	42.2
		18.4	29.24	48.1
		37.7	24.22	46.2
	Van	46.8	36.15	54.1
		57	56.24	69.7
		47.9	51.34	66.2
		37.2	50.62	68.9
		63.7	56.89	61.6
		46.2	56.72	63.4
	Van+DCA	32.5	34.59	53.7
		30.9	38	62.8
		27.5	42.01	65.1
		15.4	31.16	46.3
		22.6	29.91	50
		22.7	20.93	36.8
		One-way ANOVA with Tukey	Kruskal-Wallis test with Dunn's	One-way ANOVA with Tukey
	NCD vs. Van	0.0003	0.0024	0.0024
		One-way ANOVA with Tukey	Kruskal-Wallis test with Dunn's	One-way ANOVA with Tukey
	Van vs. Van+DCA	0.0004	0.0916	0.0393
		Areg+ ILC2s (×103)	IL-5+ ILC2s (×103)	IL-13+ ILC2s (×103)														6
	NCD	17.9098	40.7762	67.4769
		26.2115	23.4681	40.0163
		23.4307	23.1044	35.8992
		8.31458	12.4605	24.0325
		15.9329	25.3195	41.6508
		40.6482	26.1141	49.813
	Van	57.7332	44.5952	66.7386
		89.7562	88.5594	109.754
		71.037	76.1386	98.1763
		30.9844	42.1621	57.3878
		111.457	99.5418	107.783
		98.1779	120.534	134.729
	Van+DCA	28.6483	30.4906	47.3358
		29.5191	36.3018	59.9935
		27.036	41.3012	64.0015
		13.4237	27.1612	40.3582
		33.4812	44.3107	74.0735
		21.379	19.712	34.6584
		One-way ANOVA with Tukey	One-way ANOVA with Tukey	One-way ANOVA with Tukey
	NCD vs. Van	0.0004	0.0007	0.0014
		One-way ANOVA with Tukey	One-way ANOVA with Tukey	One-way ANOVA with Tukey
	Van vs. Van+DCA	0.0007	0.0028	0.0076
M.	Weight (%)	Day 0	Day 1	Day 2	Day 3	Day 4	Day 5	Day 6	Day 7	Day 8	Day 9	Day 10
	NCD	100	103.448	103.448	102.759	101.724	99.6552	88.2759	85.1724	85.1724	88.6207	92.7586
		100	101.413	104.24	101.413	101.413	98.5866	96.8198	92.2261	88.6926	90.8127	91.8728
		100	95.5157	97.7578	100.897	94.6188	98.6547	82.5112	80.7175	79.3722	78.9238	81.1659
		100	94.8598	95.7944	100.467	99.5327	93.4579	94.3925	95.7944	87.8505	85.9813	85.0467
		100	101.946	105.058	102.724	99.6109	98.8327	86.3813	78.5992	78.2101	77.4319	75.8755
	Van	100	101.21	101.613	102.016	99.5968	100.403	97.5807	99.1936	95.9677	97.1774	98.3871
		100	101.158	103.089	102.703	103.861	102.317	101.158	98.4556	99.2278	100	100.772
		100	100	103.358	102.612	102.985	100.373	96.2687	95.5224	97.0149	100.373	101.493
		100	100.372	103.718	101.859	101.487	96.6543	91.4498	89.5911	89.9628	93.6803	95.1673
		100	101.158	101.544	101.158	103.089	99.2278	97.2973	97.6834	98.0695	98.8417	99.6139
	DCA	100	99.6364	101.818	102.182	99.6364	100.364	86.2595	83.5878	82.4428	79.3893	78.2443
		100	101.158	103.089	102.703	103.861	102.317	77.7273	75	72.7273	72.2727	70
		100	100	103.358	102.612	102.985	100.373	78.125	75.4464	72.3214	69.1964	66.9643
		100	100	100.667	100	98.3333	95.3333	77.5665	76.0456	74.1445	71.8631	69.2015
		100	100.372	103.718	101.859	101.487	96.6543	84.1216	77.3649	73.6487	71.6216	68.2432
	Van+DCA	100	101.154	103.846	101.538	102.692	99.6154	90	88.4615	86.5385	85.7692	84.6154
		100	100.372	97.3978	100.743	102.231	98.513	88.4758	87.7323	83.2714	82.5279	81.0409
		100	101.575	100.394	101.181	98.4252	94.8819	88.5827	79.1339	79.1339	76.7716	75.5905
		100	101.06	105.3	100.707	98.2332	98.2332	85.159	82.6855	81.2721	80.5654	79.8587
		100	97.7358	99.6226	99.6226	100	99.6226	81.5094	80.3774	80.7547	79.2453	77.7358
							NCD vs. Van	NCD vs. Van	NCD vs. Van	NCD vs. Van	NCD vs. Van	NCD vs. Van
							Kruskal-Wallis test with Dunn's	One-way ANOVA with Tukey	Kruskal-Wallis test with Dunn's	Kruskal-Wallis test with Dunn's	One-way ANOVA with Tukey	One-way ANOVA with Tukey
							0.8051	0.0849	0.5851	0.2878	0.0004	0.0015
							NCD vs. DCA	NCD vs. DCA	NCD vs. DCA	NCD vs. DCA	NCD vs. DCA	NCD vs. DCA
							Kruskal-Wallis test with Dunn's	One-way ANOVA with Tukey	Kruskal-Wallis test with Dunn's	Kruskal-Wallis test with Dunn's	One-way ANOVA with Tukey	One-way ANOVA with Tukey
							>0.9999	0.0233	0.3259	0.4665	0.0024	0.0007
							Van vs. DCA	Van vs. DCA	Van vs. DCA	Van vs. DCA	Van vs. DCA	Van vs. DCA
							Kruskal-Wallis test with Dunn's	One-way ANOVA with Tukey	Kruskal-Wallis test with Dunn's	Kruskal-Wallis test with Dunn's	One-way ANOVA with Tukey	One-way ANOVA with Tukey
							>0.9999	0.0001	0.0021	0.0011	<0.0001	<0.0001
							Van vs. Van+DCA	Van vs. Van+DCA	Van vs. Van+DCA	Van vs. Van+DCA	Van vs. Van+DCA	Van vs. Van+DCA
							Kruskal-Wallis test with Dunn's	One-way ANOVA with Tukey	Kruskal-Wallis test with Dunn's	Kruskal-Wallis test with Dunn's	One-way ANOVA with Tukey	One-way ANOVA with Tukey
							0.6513	0.0105	0.1951	0.1292	<0.0001	<0.0001
							DCA vs. Van+DCA	DCA vs. Van+DCA	DCA vs. Van+DCA	DCA vs. Van+DCA	DCA vs. Van+DCA	DCA vs. Van+DCA
							Kruskal-Wallis test with Dunn's	One-way ANOVA with Tukey	Kruskal-Wallis test with Dunn's	Kruskal-Wallis test with Dunn's	One-way ANOVA with Tukey	One-way ANOVA with Tukey
							>0.9999	0.1705	0.8938	0.8938	0.0319	0.0316
O.	Colon length (cm)																	5
	NCD	Van	DCA	Van+DCA
	7	7.6	5.7	6.8
	7.4	8.3	5.6	6.2
	6.8	7.5	4.9	5.7
	6.9	7.8	5.1	5.6
	6	7.9	5	6.1
	One-way ANOVA with Tukey
NCD vs. Van	0.0089
	One-way ANOVA with Tukey
NCD vs. DCA	0.0001
	One-way ANOVA with Tukey
Van vs. DCA	<0.0001
	One-way ANOVA with Tukey
Van vs. Van+DCA	<0.0001
	One-way ANOVA with Tukey
DCA vs. Van+DCA	0.0341
Q.	Histology score																	5
	NCD	Van	DCA	Van+DCA
	10	6	12	9
	10	8	12	11
	9	6	12	11
	9	5	11	9
	8	4	13	10
	One-way ANOVA with Tukey
NCD vs. Van	0.0005
	One-way ANOVA with Tukey
NCD vs. DCA	0.0033
	One-way ANOVA with Tukey
Van vs. DCA	<0.0001
	One-way ANOVA with Tukey
Van vs. Van+DCA	<0.0001
	One-way ANOVA with Tukey
DCA vs. Van+DCA	0.0371
S.	WT (in vitro)	Areg+ ILC2s (%)	IL-5+ ILC2s (%)	IL-13+ ILC2s (%)														6
	0 μM	37.7	53.9	50.2
		38	52.2	47.3
		41.1	51.5	48.7
		38.5	50.3	49.5
		45	50.2	49.6
		41.3	33.8	31.25
	100 μM	36.1	33.8	27.16
		34.8	35.1	31.5
		32.7	39.1	34.38
		30.4	24.9	18.73
		30.1	28.6	21.8
		33.5	28.2	16.69
	150 μM	24.6	19.42	10.76
		22.8	16.86	11.93
		27.8	20.54	15.47
		22.8	17.92	15.77
		19.5	18.41	16.3
		21.7	21.5	18.41
	200 μM	3.78	12.65	7.47
		4.07	13.3	6.15
		4.56	14.36	8.63
		4.46	14.42	8.51
		3.95	13.42	7.4
		2.73	11.94	5.12
	250 μM	2.36	13.13	6.73
		2.77	14.06	7.52
		3.92	13.35	8.33
		3.59	13.07	8.68
		3.18	10.68	6.78
		2.6	12.71	6.26
		One-way ANOVA with Tukey	One-way ANOVA with Tukey	One-way ANOVA with Tukey
	0μM vs. 100 μM	<0.0001	<0.0001	<0.0001
		One-way ANOVA with Tukey	One-way ANOVA with Tukey	One-way ANOVA with Tukey
	0μM vs. 150 μM	<0.0001	<0.0001	<0.0001
		One-way ANOVA with Tukey	One-way ANOVA with Tukey	One-way ANOVA with Tukey
	0μM vs. 200 μM	<0.0001	<0.0001	<0.0001
		One-way ANOVA with Tukey	One-way ANOVA with Tukey	One-way ANOVA with Tukey
	0μM vs. 250 μM	<0.0001	<0.0001	<0.0001

## Sheet: Figure 3
Figure 3						# of independent experiments:
A.	Gpbar1−/− (in vivo)	Areg+ ILC2s (%)	IL-5+ ILC2s (%)	IL-13+ ILC2s (%)		5
	Veh	56.1	69.2	62.34
		46.9	65.7	57.53
		49.2	63.1	48.76
		51.5	62.4	47.39
		44.4	61.7	52.59
	DCA	32.2	43.2	37.61
		35.6	55.7	48.37
		30.2	43.6	35.67
		43.9	53.4	41.78
		44.2	59.2	43.91
		Unpaired t test	Unpaired t test	Unpaired t test
		0.0081	0.0052	0.0091
B.	Nr1h4−/− (in vivo)	Areg+ ILC2s (%)	IL-5+ ILC2s (%)	IL-13+ ILC2s (%)		5
	Veh	46.7	53	47.93
		67.7	71.03	69.35
		48.7	56.7	49.75
		56.7	56.6	50.86
		52.1	58.3	51.92
	DCA	37.2	28.14	28.9
		14.9	40.5	36.38
		10.4	32	28.93
		21.8	33.2	30.55
		32.7	40.3	34.23
		Unpaired t test	Unpaired t test	Unpaired t test
		0.0012	0.0003	0.0007
D.	Gpbar1−/− (in vitro)	Areg+ ILC2s (%)	IL-5+ ILC2s (%)	IL-13+ ILC2s (%)		6
	0 μM	42.3	43.8	49.9
		44.2	42.8	44.3
		38.1	40.73	46.1
		41.4	40	49.3
		35.6	31.3	38.3
		31.7	29.72	38.7
	100 μM	26.4	28	37.7
		30.1	32.66	39
		12.8	22.31	29.4
		16.9	27.47	34.1
		23.5	23.12	31.6
		22.7	23.68	28.4
	150 μM	24.2	22.57	31.9
		26.8	23.02	27.8
		18.6	22.96	30.4
		18	25.14	28.6
		25.4	19.68	20.9
		20.6	17.13	19.78
	200 μM	21.4	16.9	21.4
		14.8	16.38	20.47
		14.1	18.56	23.1
		8.54	16.19	13.45
		10	17.31	15.17
		7.87	19.07	12.69
	250 μM	4.26	18.34	12.16
		7.87	17.49	13.22
		4.85	16.31	11.56
		5.88	16.77	11.75
		4.6	18.18	13.61
		3.46	15.96	9.32
		One-way ANOVA with Tukey	One-way ANOVA with Tukey	One-way ANOVA with Tukey
	0μM vs. 100 μM	<0.0001	<0.0001	0.0013
		One-way ANOVA with Tukey	One-way ANOVA with Tukey	One-way ANOVA with Tukey
	0μM vs. 150 μM	<0.0001	<0.0001	<0.0001
		One-way ANOVA with Tukey	One-way ANOVA with Tukey	One-way ANOVA with Tukey
	0μM vs. 200 μM	<0.0001	<0.0001	<0.0001
		One-way ANOVA with Tukey	One-way ANOVA with Tukey	One-way ANOVA with Tukey
	0μM vs. 250 μM	<0.0001	<0.0001	<0.0001
F.	Nr1h4−/− (in vitro)	Areg+ ILC2s (%)	IL-5+ ILC2s (%)	IL-13+ ILC2s (%)		6
	0 μM	35.8	38.39	45.9
		37.3	38.51	48.9
		46	38.51	49.3
		44.7	34.31	47.8
		45.6	38.42	53.8
		43.9	34.87	52
	100 μM	21.9	23.42	30.6
		25.1	22.66	35
		29.1	20.33	28.9
		26.7	20.89	32.2
		28.8	19.79	32.1
		34.5	22.21	34.2
	150 μM	19.9	22.31	26.8
		21.3	20.01	31.6
		25.2	17.19	27.2
		30.3	23.56	30.5
		29.8	26.13	37.2
		31.5	18.14	28.7
	200 μM	9.09	16.17	16
		9.49	18.01	18.5
		11.8	16.6	14.83
		11.7	17.49	16.08
		11.9	17.9	19.28
		10.7	16.8	15.83
	250 μM	8.28	14.95	13.8
		8.25	13.7	10.78
		5.19	10.69	8.3
		8.36	15.32	13.09
		9.65	20.83	14.1
		9.84	16.08	13.83
		One-way ANOVA with Tukey	Kruskal-Wallis test with Dunn's	One-way ANOVA with Tukey
	0μM vs. 100 μM	<0.0001	0.7127	<0.0001
		One-way ANOVA with Tukey	Kruskal-Wallis test with Dunn's	One-way ANOVA with Tukey
	0μM vs. 150 μM	<0.0001	0.4545	<0.0001
		One-way ANOVA with Tukey	Kruskal-Wallis test with Dunn's	One-way ANOVA with Tukey
	0μM vs. 200 μM	<0.0001	0.0027	<0.0001
		One-way ANOVA with Tukey	Kruskal-Wallis test with Dunn's	One-way ANOVA with Tukey
	0μM vs. 250 μM	<0.0001	0.0001	<0.0001

## Sheet: Figure 4
Figure 4				# of independent experiments:
F.	RFP+ILC2s (%)			6
	Veh	DCA
	42.5	42.9
	40.8	41.2
	44.9	42.6
	42.8	42.7
	40.6	43.1
	45	44
	Unpaired t test	0.985
I.	Areg (pg/ml)			6
	Veh	DCA
	75.1942	34.4388
	102.59	15.828
	84.3362	22.599
	103.432	1.73873
	129.039	13.9546
	124.982	41.0561
	Unpaired t test	<0.0001
	IL-5 (pg/ml)			6
	Veh	DCA
	57.1998	8.73234
	63.92	10.0608
	72.6914	27.6817
	70.7379	22.9151
	80.6431	28.5069
	87.6643	44.4913
	Unpaired t test	<0.0001
	IL-13 (pg/ml)			6
	Veh	DCA
	43.9125	22.1922
	56.3413	19.1388
	42.6792	19.9411
	43.8527	14.5409
	92.8014	3.50113
	44.6908	9.41616
	Unpaired t test	0.001

## Sheet: Figure 5
Figure 5				# of independent experiments:
C.	PROTEOSTAT Intensity （×103）			Veh n=36
	Veh	DCA		DCA n=34
	2.926	17.107
	7.352	29.31
	0.352	20.524
	7.055	15.588
	4.141	9.07
	0.145	17.072
	4.27	11.464
	10.2	26.513
	9.934	14.654
	14.933	22.55
	2.926	12.71
	11.194	18.791
	19.043	12.71
	3.017	24.38
	9.716	35.816
	6.028	26.474
	7.768	41.191
	0.779	31.056
	3.582	27.483
	1.535	27.768
	4.284	31.26
	1.997	26.961
	2.146	17.488
	2.521	19.344
	4.465	36.432
	3.623	39.059
	1.401	29.748
	2.015	24.932
	0.82	21.734
	2.665	28.663
	1.95	37.11
	1.887	25.912
	5.379	39.367
	6.881	29.933
	3.469
	3.44
	Unpaired t test	<0.0001

## Sheet: Figure 6
Figure 6							# of independent experiments:
C.		p-PERK/PERK	p-eIF2α/eIF2α	Xbp1s/Tublin	ATF6/Tublin		3
	Vehicle	0.656155	0.718506	0.752915	0.642562
		0.0783055	0.654404	0.699931	0.880451
		0.593157	0.525348	0.717773	1.10086
	DCA	1.01169	1.31556	1.76796	1.2953
		0.995246	1.30569	2.19802	1.66908
		1.03131	0.995795	1.46788	1.91733
		Unpaired t test	Unpaired t test	Unpaired t test	Unpaired t test
		0.0359	0.0086	0.0069	0.0283
D.		Areg+ ILC2s (%)	IL-5+ ILC2s (%)	IL-13+ ILC2s (%)			5
	Vehicle	57.8	81.9	61.36
		52.8	81.6	55.92
		63.4	86.9	60.51
		68.9	88.9	59.23
		67.1	86.2	60.4
	Tunicamycin	41	67	51.93
		38.7	65.1	47.29
		36.2	59.9	44.71
		44.1	72.6	57.72
		44.2	75.6	59.2
		Unpaired t test	Unpaired t test	Unpaired t test
		0.0002	0.0006	0.0398
E.		Areg+ ILC2s (%)	IL-5+ ILC2s (%)	IL-13+ ILC2s (%)			6
	Veh	63.5	62	64.8
		65.6	64.2	65.4
		63.9	57.87	63.2
		66	60.33	64.9
		66.5	58	60.4
		62.6	59.2	58.6
	GSK	65.2	70.73	76.4
		61.6	62.4	60.8
		57.5	71	62.65
		58.8	70.1	65.6
		57.9	63.7	64.5
		61.3	55.6	57.6
	DCA	45.4	48.3	49.9
		37.9	44.3	47.5
		35	30.6	29.8
		28.8	33.49	40
		39	40.3	41.4
		28.6	32.35	33.8
	GSK+DCA	58.8	72.35	76.9
		64.1	74.62	75.57
		60.2	66.49	67.1
		55.4	65.5	65.8
		62	62.2	64.6
		58.6	65.82	65.62
		One-way ANOVA with Tukey	One-way ANOVA with Tukey	One-way ANOVA with Tukey
	Veh vs. DCA	<0.0001	<0.0001	<0.0001
		One-way ANOVA with Tukey	One-way ANOVA with Tukey	One-way ANOVA with Tukey
	DCA vs. GSK+DCA	<0.0001	<0.0001	<0.0001
F.		Areg+ ILC2s (%)	IL-5+ ILC2s (%)	IL-13+ ILC2s (%)			6
	Veh	53.1	58.6	44.17
		55	57.8	46.67
		53.1	58.1	45.12
		51.7	54.9	44.03
		48.8	59.4	55.76
		48.9	56	50.31
	Cea-A7	56.3	56.7	53
		55.4	54.6	50.34
		51.8	57	51.6
		57.7	58.8	52.16
		51.9	48	41.54
		46.8	50.7	45.14
	DCA	40.2	42.8	37.7
		39.9	44.7	41.3
		41.6	43.4	38
		39.1	43.8	42.4
		36.5	39.6	29.34
		33.7	37	30.43
	Cea-A7+DCA	34.8	43.7	33.44
		27.3	36.8	40.4
		40.9	43.7	47.8
		39.2	44.3	46.2
		45.3	41.5	31.54
		39.1	38.4	31.15
		One-way ANOVA with Tukey	One-way ANOVA with Tukey	One-way ANOVA with Tukey
	Veh vs. DCA	0.0001	<0.0001	0.0133
		One-way ANOVA with Tukey	One-way ANOVA with Tukey	One-way ANOVA with Tukey
	DCA vs. Cea-A7+DCA	0.9896	0.9929	0.9367
G.		Areg+ ILC2s (%)	IL-5+ ILC2s (%)	IL-13+ ILC2s (%)			6
	Veh	54	58.2	51.16
		54.6	62.2	53.67
		49.5	62.3	52.07
		62.8	61.2	57.41
		65.5	63.9	52.21
		52.1	52.6	51
	4μ8c	41.4	44.8	46.8
		39.3	45.9	45
		39.9	45.5	41
		44.7	45	36.73
		43.8	51.6	41.96
		44.8	43.6	34.75
	DCA	38.5	40.2	43.8
		36	54.3	39.31
		28	53	49
		42.8	48.8	37.17
		42.3	48.8	39.34
		36.8	47.2	32.82
	4μ8c+DCA	37.5	52.4	40.09
		27.4	48.9	48.3
		32.3	50.7	40.69
		43.5	47.6	38.85
		40.7	47.1	37.2
		26.3	28.5	16.83
		One-way ANOVA with Tukey	One-way ANOVA with Tukey	One-way ANOVA with Tukey
	Veh vs. DCA	<0.0001	0.0111	0.0151
		One-way ANOVA with Tukey	One-way ANOVA with Tukey	One-way ANOVA with Tukey
	DCA vs. 4μ8c+DCA	0.8238	0.8155	0.8246
		One-way ANOVA with Tukey	One-way ANOVA with Tukey	One-way ANOVA with Tukey
	Veh vs. 4μ8c	0.0016	0.0017	0.0239
H.		Areg+ ILC2s (%)	IL-5+ ILC2s (%)	IL-13+ ILC2s (%)			6
	Vehicle	55.3	51.95	60.5
		53.7	51.01	61.7
		56.4	52.1	63
		59.2	54.07	62.8
		57	47.87	57.5
		49.8	47.17	57.2
	CCT020312	25.8	42.68	49.6
		34.1	40.42	46.1
		38.7	39.43	48.4
		37.2	39.83	49.1
		39	42.42	46.8
		40.2	43.64	49.4
		Unpaired t test	Unpaired t test	Unpaired t test
		<0.0001	<0.0001	<0.0001

## Sheet: Figure 7
Figure 7														# of independent experiments:
A.	Weight (%)													5
		Day 0	Day 1	Day 2	Day 3	Day 4	Day 5	Day 6	Day 7	Day 8	Day 9	Day 10
	NCD	100	100.424	100.424	102.966	101.271	98.3051	95.339	87.2881	84.7458	89.8305	88.9831
		100	101.826	101.826	103.196	102.74	98.6301	93.1507	89.9543	80.3653	82.6484	82.1918
		100	103.524	101.762	103.524	102.203	99.5595	96.9163	88.9868	85.9031	81.0573	81.9383
		100	103.965	101.762	102.643	104.846	96.0352	96.4758	87.2247	77.0925	75.7709	77.0925
		100	101.66	99.1701	102.075	101.245	94.1909	91.7012	83.4025	82.9876	83.8174	84.6473
	GSK	100	100.881	101.762	100.881	101.762	100	90.3084	86.7841	86.7841	85	86
		100	100	100.87	102.609	102.174	98.6957	94.7826	87.8261	87.3913	86	87
		100	106.14	104.825	107.456	107.018	99.1228	95.614	90.7895	88.5965	92.9825	93.1053
		100	101.429	101.905	101.429	101.905	102.381	95.2381	95.2381	95.2381	94.7619	95.2381
		100	100.905	102.262	102.715	103.167	99.095	90.4977	85.0679	84.6154	90.4977	91.4977
	DCA	100	100	100.926	104.167	104.167	100	86.1111	77.3148	71.2963	66.2037	65.7407
		100	100.881	101.762	103.965	103.084	97.3568	88.1057	77.533	73.1278	69.163	68
		100	100.444	100.889	103.111	102.222	100	88.8889	81.3333	75.1111	72	69
		100	105.785	103.306	105.372	102.893	96.6942	90.0826	76.0331	70.6612	69.8347	69.4215
		100	101.25	99.5833	102.5	97.9167	93.3333	83.3333	76.25	69.1667	67.0833	66.6667
	DCA+GSK	100	103.182	100.455	104.091	104.091	98.6364	98.1818	93.6364	90.9091	90.9091	91.5455
		100	101.754	100	101.754	102.193	100.982	89.0351	82.8947	73.6842	68.8596	70.1754
		100	101.288	99.5708	104.292	100.429	95.279	90.6579	84.5494	75.5365	79.8283	80.2532
		100	102.174	101.739	103.913	103.043	96.9565	92.1739	85.2174	77.3913	86.9565	88.2609
		100	102.643	100.441	103.084	102.203	96.9163	89.8678	88.9868	87.6652	85.9031	88.1057
							NCD vs. GSK	NCD vs. GSK	NCD vs. GSK	NCD vs. GSK	NCD vs. GSK	NCD vs. GSK
							One-way ANOVA with Tukey	One-way ANOVA with Tukey	One-way ANOVA with Tukey	One-way ANOVA with Tukey	One-way ANOVA with Tukey	One-way ANOVA with Tukey
							0.3046	0.8561	0.8386	0.2083	0.2082	0.1444
							NCD vs. DCA	NCD vs. DCA	NCD vs. DCA	NCD vs. DCA	NCD vs. DCA	NCD vs. DCA
							One-way ANOVA with Tukey	One-way ANOVA with Tukey	One-way ANOVA with Tukey	One-way ANOVA with Tukey	One-way ANOVA with Tukey	One-way ANOVA with Tukey
							0.9997	0.004	0.0017	0.0181	0.006	0.0016
							DCA vs. DCA+GSK	DCA vs. DCA+GSK	DCA vs. DCA+GSK	DCA vs. DCA+GSK	DCA vs. DCA+GSK	DCA vs. DCA+GSK
							One-way ANOVA with Tukey	One-way ANOVA with Tukey	One-way ANOVA with Tukey	One-way ANOVA with Tukey	One-way ANOVA with Tukey	One-way ANOVA with Tukey
							0.9971	0.0815	0.0023	0.0388	0.0064	0.0011
							GSK vs. DCA	GSK vs. DCA	GSK vs. DCA	GSK vs. DCA	GSK vs. DCA	GSK vs. DCA
							One-way ANOVA with Tukey	One-way ANOVA with Tukey	One-way ANOVA with Tukey	One-way ANOVA with Tukey	One-way ANOVA with Tukey	One-way ANOVA with Tukey
							0.3486	0.02	0.0003	0.0003	0.0001	<0.0001
C.	Colon length (cm)													5
	NCD	GSK	DCA	DCA+GSK
	6.3	8	6.5	7.2
	6.9	6.5	5.6	7.2
	7	6.8	6.3	6.8
	6.9	7.6	6	7.15
	7.2	7.5	6.2	7.17
	NCD vs. GSK	One-way ANOVA with Tukey	0.3729
	NCD vs. DCA	One-way ANOVA with Tukey	0.0435
	DCA vs. DCA+GSK	One-way ANOVA with Tukey	0.0063
	GSK vs. DCA+GSK	One-way ANOVA with Tukey	0.8965
E.	Histology score													5
	NCD	GSK	DCA	DCA+GSK
	7	6	10	9
	7	5	12	7
	8	6	10	8
	9	7	9	8
	8	6	11	7
	NCD vs. GSK	One-way ANOVA with Tukey	0.0267
	NCD vs. DCA	One-way ANOVA with Tukey	0.0015
	DCA vs. DCA+GSK	One-way ANOVA with Tukey	0.0015
	GSK vs. DCA+GSK	One-way ANOVA with Tukey	0.0267
G.		Areg+ ILC2s (%)	IL-5+ ILC2s (%)	IL-13+ ILC2s (%)										5
	NCD	22.4	31	23.27
		26.2	37.7	26.91
		20.4	43.5	32.92
		21.5	44.4	34.13
		11.1	35.66	28.17
	GSK	19.5	42.4	30.34
		34.1	52.1	44.16
		33.9	46.3	39.01
		28.5	48.28	40.57
		21.7	40.5	33.69
	DCA	3.12	16.63	7.71
		5.16	33.9	21.51
		2.97	29	14
		1.4	14.64	6.36
		6.46	24.22	17.73
	DCA+GSK	14.9	38.5	26.37
		22.5	39.6	29.41
		20.7	34.83	28.56
		24.3	34.6	24.53
		33.4	39.5	29.79
		One-way ANOVA with Tukey	One-way ANOVA with Tukey	One-way ANOVA with Tukey
	NCD vs. GSK	0.2177	0.1915	0.0653
		One-way ANOVA with Tukey	One-way ANOVA with Tukey	One-way ANOVA with Tukey
	NCD vs. DCA	0.0014	0.0036	0.0007
		One-way ANOVA with Tukey	One-way ANOVA with Tukey	One-way ANOVA with Tukey
	DCA vs. DCA+GSK	0.0003	0.0065	0.0016
		One-way ANOVA with Tukey	One-way ANOVA with Tukey	One-way ANOVA with Tukey
	GSK vs. DCA+GSK	0.6162	0.1157	0.0283
		One-way ANOVA with Tukey	One-way ANOVA with Tukey	One-way ANOVA with Tukey
	GSK vs. DCA	<0.0001	<0.0001	<0.0001
		Areg+ ILC2s (×103)	IL-5+ ILC2s (×103)	IL-13+ ILC2s (×103)										5
	NCD	14.4176	24.4952	20.1552
		23.8587	42.2519	25.8451
		33.5285	90.3137	61.456
		36.3867	94.7654	63.3769
		8.18421	34.1748	29.7366
	GSK	10.1225	27.0537	20.3656
		57.5	101.992	85.2131
		37.3006	63.5014	54.5957
		21.0191	43.5027	38.1618
		26.0115	61.8845	48.5929
	DCA	1.00897	6.57647	2.8636
		4.15897	38.8998	18.6636
		1.88271	30.8764	10.8632
		0.383927	6.37767	2.30729
		3.41364	15.7016	11.2353
	DCA+GSK	15.5345	51.4892	29.1146
		22.9792	48.7298	33.8107
		17.0473	36.2256	35.6444
		19.4541	33.7693	24.0423
		48.9115	71.3572	45.6284
		Kruskal-Wallis test with Dunn's	One-way ANOVA with Tukey	One-way ANOVA with Tukey
	NCD vs. GSK	>0.9999	0.9986	0.8146
		Kruskal-Wallis test with Dunn's	One-way ANOVA with Tukey	One-way ANOVA with Tukey
	NCD vs. DCA	0.0836	0.1034	0.0431
		Kruskal-Wallis test with Dunn's	One-way ANOVA with Tukey	One-way ANOVA with Tukey
	DCA vs. DCA+GSK	0.072	0.2729	0.1338
		Kruskal-Wallis test with Dunn's	One-way ANOVA with Tukey	One-way ANOVA with Tukey
	GSK vs. DCA+GSK	>0.9999	0.8786	0.4628
		Kruskal-Wallis test with Dunn's	One-way ANOVA with Tukey	One-way ANOVA with Tukey
	GSK vs. DCA	0.0139	0.0777	0.0074
I.		NCD	GSK	DCA	DCA+GSK									10
	AREG+ ILC2s (%)	53.7	58.8	14.4	36
		45.7	51.2	19.2	30.8
		52.5	60	20.7	44.4
		42.3	52.9	24.1	46.2
		46.4	42.3	32.6	41
		64.9	67.9	29.2	44.6
		63.6	54.2	28.7	55.8
		53.8	63.6	31	55.8
		54.8	66.1	29.7	53.8
		45.2	62.4	39	56.3
	NCD vs. DCA	One-way ANOVA with Tukey	<0.0001
	GSK vs. DCA	One-way ANOVA with Tukey	<0.0001
	GSK vs. DCA+GSK	One-way ANOVA with Tukey	0.0134
	DCA vs. DCA+GSK	One-way ANOVA with Tukey	<0.0001

## Sheet: Supplemental Figure 2
Supplemental Figure 2						# of independent experiments:
A.	Total Bile Acid (μmol/L/g)					6
	H2O	Van
	214.792	134.771
	338.694	316.964
	204.586	190.476
	255.238	230.159
	251.429	127.932
	110.276	168.367
	Unpaired t test	0.4327
C.		Areg+ ILC2s (%)	IL-5+ ILC2s (%)	IL-13+ ILC2s (%)		6
	Veh	23.7	37.2	51.7
		20.1	34.8	41.3
		29.8	39.2	41.3
		24.9	45.8	53.5
		22.2	39.3	42.3
		20.8	35.7	42.8
	Van	48.1	53.4	58.8
		52	50	55
		59.3	60.6	56.1
		47.8	54	55.2
		41.3	57.1	51.7
		31.2	59.4	56.6
		Unpaired t test	Unpaired t test	Unpaired t test
		0.0003	<0.0001	0.0022
		Areg+ ILC2s (×103)	IL-5+ ILC2s (×103)	IL-13+ ILC2s (×103)		6
	Veh	15.3596	24.1087	33.5059
		19.7083	34.1219	40.4952
		16.9582	22.3075	23.5025
		15.1007	27.7755	32.4452
		25.0933	44.422	47.813
		21.6278	37.1208	44.5033
	Van	74.083	82.246	90.5631
		62.2072	59.8147	65.7961
		76.6898	78.371	72.5514
		42.0667	47.5231	48.5792
		66.6961	92.2118	83.4913
		37.7382	71.8477	68.4609
		Unpaired t test	Unpaired t test	Unpaired t test
		0.0001	0.0003	0.0006
E.		Areg (pg/ml)	IL-5 (pg/ml)	IL-13 (pg/ml)		6
	NCD	128.169	234.113	131.869
		147.343	276.153	196.552
		119.445	256.11	141.973
		145.997	237.668	146.961
		98.3265	55.2099	64.3757
		65.3621	49.5705	86.2398
	Van	264.753	377.523	317.889
		267.154	280.353	277.989
		448.042	448.534	441.345
		384.465	373.694	294.528
		581.417	337.59	524.695
		786.659	487.612	806.533
	Van+DCA	18.2673	104.202	86.4907
		51.3474	130.712	99.2308
		16.3751	37.0392	27.1229
		89.6937	194.26	148.021
		62.6247	76.4976	56.5209
		4.20889	33.1379	60.7596
		One-way ANOVA with Tukey	One-way ANOVA with Tukey	One-way ANOVA with Tukey
	NCD vs. Van	0.0005	0.002	0.0012
	NCD vs. Van+DCA	0.5169	0.1785	0.7755
	Van vs. Van+DCA	<0.0001	<0.0001	0.0003
G.		Areg+ ILC2s (%)	IL-5+ ILC2s (%)	IL-13+ ILC2s (%)		8
	Veh	40.3	53.1	47.9
		43.2	55.9	46.44
		42.5	56.6	54.6
		37.2	50.4	61
		41.9	49.21	57.5
		43.6	46.81	58.6
		45.2	49.92	61
		43.5	50.15	54.7
	100 μM	34.8	54.4	49.11
		32.9	65.2	55.84
		33.3	57	51.06
		40.5	44.41	51.4
		35.5	45.36	53.7
		44.2	38.92	50.9
		46.1	49.2	47.99
		45.4	43.38	46.9
	10 μM	52.9	59.9	51.8
		42.9	57.4	52.86
		34.5	60.6	54.36
		39.7	48.05	61.6
		34.7	50.83	53.9
		43.8	42.36	45.4
		43.2	47.11	51.9
		47.1	47.56	52.6
	1 μM	40.5	57.7	48.38
		37.4	60.4	51.62
		39.9	53.4	45.29
		49.8	47.05	49.5
		40.1	45.16	49.2
		47.3	48.09	52.8
		49.9	51.79	60.6
		44.4	42.3	45.8
	100 nM	43.6	56.2	55
		42.8	57.2	54.7
		41.8	60.9	52.72
		42.6	44.8	45.1
		42.8	42.7	43.6
		49.3	43.6	44.2
		46.3	42.18	52.1
		50.2	40.89	56.3
		One-way ANOVA with Tukey	Kruskal-Wallis test with Dunn's	One-way ANOVA with Tukey
		0.1653	0.7207	0.1957

## Sheet: Supplemental Figure 3
Supplemental Figure 3						# of independent experiments:
C.	WT (in vivo)	Areg+ ILC2s (%)	IL-5+ ILC2s (%)	IL-13+ ILC2s (%)		6
	Veh	55.2	53	61.1
		49.9	48.3	41.35
		53.8	54.9	44.51
		50.9	47.7	41.9
		60	51	37.9
		51.2	29.29	40
	DCA	38.4	39.7	31.56
		49.3	39.5	35
		44.4	33.1	28.08
		46.4	31.6	35.9
		35	22.33	30.6
		40.6	29.3	33.1
		Unpaired t test	Unpaired t test	Unpaired t test
		0.0018	0.0097	0.0078

## Sheet: Supplemental Figure 4
Supplemental Figure 4							# of independent experiments:
D.		ILC2s (% from different donor)	Areg+ ILC2s (%)	IL-5+ ILC2s (%)	IL-13+ ILC2s (%)		6
	ILC2s (WT)	43.3	6.95	16.9	29.55
		51.2	20.9	39.5	48.1
		51.3	21.4	37.4	35.4
		53.4	18.9	39.2	33.8
		45.1	10.8	25.22	35.8
		49.7	18	34.93	44.7
	ILC2s (Gpbar1−/−)	56.3	10.4	22.68	34.6
		48.6	24.7	40.6	46
		48.7	21.4	37.1	34
		46.5	21.6	38.7	36.7
		54.9	11.8	22.16	38.1
		50.2	21.3	40.1	44.6
		Unpaired t test	Unpaired t test	Unpaired t test	Unpaired t test
		0.4275	0.5022	0.7968	0.7614
E.		ILC2s (% from different donor)	Areg+ ILC2s (%)	IL-5+ ILC2s (%)	IL-13+ ILC2s (%)		6
	ILC2s (WT)	46.6	11.9	23.62	35.5
		51.5	20.4	37.23	45
		49.4	22.8	39.6	33.42
		44.4	12.7	23.65	35.6
		51.8	19.6	40.2	47.4
		51.2	19.8	39.8	31.43
	ILC2s (Nr1h4−/−)	53.4	12.8	25	38.9
		48.3	22.6	41.1	49.1
		50.6	21.5	43.2	37.9
		55.5	13.2	22.03	39.4
		48.1	22.5	41	48.7
		48.7	23.1	39	37
		Unpaired t test	Unpaired t test	Unpaired t test	Unpaired t test
		0.3794	0.612	0.8148	0.3057
F.	WT (in vitro)	Viable cells (%)					6
	0 μM	46.1
		45.1
		58.3
		62.7
		61.3
		58.9
	100 μM	53.7
		58.7
		50.2
		53.9
		59
		60.6
	150 μM	53.6
		57.5
		55.7
		58.4
		58.8
		54.7
	200 μM	54.3
		55.7
		55.7
		42.2
		55.8
		24.1
	250 μM	41.2
		53.5
		54
		54.9
		55.6
		49.7
	Kruskal-Wallis test with Dunn's	0.2369
H.		Areg+ ILC2s (%)	IL-5+ ILC2s (%)	IL-13+ ILC2s (%)			5
	Veh	36.4	44.8	38.73
		45.1	44.1	41.2
		34.8	49	39.64
		37.6	38.8	30.04
		41	43.1	42.1
	60μM SDS	37.9	47.2	29.06
		31.6	50.8	32.34
		31.3	44.2	30.48
		40	51	30.21
		43.8	50.5	39.63
	250μM DCA	21.4	20.81	25.3
		22.1	23.47	23.99
		19.5	21.04	12.47
		17.9	19.78	14.55
		22.7	20.18	24.9
		One-way ANOVA with Tukey	One-way ANOVA with Tukey	One-way ANOVA with Tukey
	Veh vs. 60μM SDS	0.7125	0.0511	0.1989
	Veh vs. 250μM DCA	<0.0001	<0.0001	0.0003
	60μM SDS vs. 250μM DCA	0.0001	<0.0001	0.0077

[truncated: 1 more sheets: Supplemental Figure 6]
